# Supplementary material for: 4-(2-Sulfanyl­idene-1,3-benzothia­zol-3-yl)butan-2-one
Source: Acta Crystallogr Sect E Struct Rep Online. 2010 Nov 27;66(Pt 12):o3317. doi: 10.1107/S1600536810048051 (PMC3011397; doi:10.1107/S1600536810048051)
Supplement: Supplementary file 2 [file e-66-o3317-Isup2.hkl]

# 
# h,k,l, Fc-squared, Fo-squared, sigma(Fo-squared) and status flag 
# 
data_I
_shelx_title ' f in   P212121' 
_shelx_refln_list_code          4 
_shelx_F_calc_maximum      125.48 
_exptl_crystal_F_000       496.00 
_reflns_d_resolution_high  0.7829 
 
loop_ 
 _symmetry_equiv_pos_as_xyz 
 'x, y, z' 
 '-x+1/2, -y, z+1/2' 
 'x+1/2, -y+1/2, -z' 
 '-x, y+1/2, -z+1/2' 
 
_cell_length_a     4.9457 
_cell_length_b    11.5860 
_cell_length_c    19.8300 
_cell_angle_alpha  90.000 
_cell_angle_beta   90.000 
_cell_angle_gamma  90.000 
 
_shelx_F_squared_multiplier     1.000 
 
loop_ 
 _refln_index_h 
 _refln_index_k 
 _refln_index_l 
 _refln_F_squared_calc 
 _refln_F_squared_meas 
 _refln_F_squared_sigma 
 _refln_observed_status 
   2   0   0     2130.67     1921.60     17.98 o 
   4   0   0       38.56       26.84      3.34 o 
   1   1   0      539.20      571.38      4.39 o 
   2   1   0      594.64      542.46      5.40 o 
   3   1   0      214.52      182.17      4.06 o 
   4   1   0      165.06      165.71      4.54 o 
   5   1   0        3.26        0.47      2.40 o 
   6   1   0        4.15        4.25      6.21 o 
   0   2   0       32.12       56.00      1.54 o 
   1   2   0     2885.62     3206.98     19.25 o 
   2   2   0      275.43      305.06      4.49 o 
   3   2   0       84.52       77.57      3.32 o 
   4   2   0      214.72      204.21     10.35 o 
   5   2   0      130.56      130.20      6.38 o 
   6   2   0        0.39        6.70      6.21 o 
   1   3   0       86.91       75.56      2.74 o 
   2   3   0      312.50      245.52      3.31 o 
   3   3   0        1.71        4.30      1.38 o 
   4   3   0        6.51       13.16      2.31 o 
   5   3   0       11.85       16.24      3.25 o 
   6   3   0        1.22        0.13      4.79 o 
   0   4   0     1077.55      965.96      9.66 o 
   1   4   0     5448.30     5490.35     35.12 o 
   2   4   0       57.91       48.75      2.54 o 
   3   4   0      365.53      319.40      6.25 o 
   4   4   0        0.43        2.99      1.93 o 
   5   4   0        0.37        0.58      2.42 o 
   6   4   0        1.02        2.15      4.18 o 
   1   5   0      107.41       88.78      2.10 o 
   2   5   0      898.85      891.30      9.66 o 
   3   5   0      116.97      137.73      4.54 o 
   4   5   0      133.64      131.84      8.55 o 
   5   5   0        0.80        1.58      2.68 o 
   0   6   0       11.79       10.42      1.65 o 
   1   6   0       32.37       24.57      1.94 o 
   2   6   0       88.84      107.76      3.62 o 
   3   6   0       59.86       51.14      3.20 o 
   4   6   0      219.74      222.09      6.70 o 
   5   6   0        1.93        4.95      3.15 o 
   1   7   0     1578.49     1528.12     13.64 o 
   2   7   0       89.51       94.45      4.77 o 
   3   7   0       22.63       10.94      2.11 o 
   4   7   0        0.44        1.29      2.34 o 
   5   7   0        0.00       -1.22      2.97 o 
   0   8   0        0.11        0.03      1.51 o 
   1   8   0      146.49      136.76      3.87 o 
   2   8   0      333.98      323.67      6.21 o 
   3   8   0       15.06       11.00      2.16 o 
   4   8   0       31.70       25.57      3.46 o 
   5   8   0        5.62       -1.63      2.98 o 
   1   9   0      788.71      769.04     10.63 o 
   2   9   0        2.31        4.24      1.76 o 
   3   9   0        2.42        0.25      2.02 o 
   4   9   0        2.24        0.87      2.54 o 
   5   9   0        0.04        1.77      3.22 o 
   0  10   0      145.24      155.38      7.60 o 
   1  10   0      279.45      287.81      6.01 o 
   2  10   0       21.27       20.36      2.65 o 
   3  10   0      108.21      110.03      5.57 o 
   4  10   0        2.09        4.11      3.79 o 
   1  11   0      202.04      219.86      6.10 o 
   2  11   0       46.24       50.34      3.92 o 
   3  11   0       33.59       34.08      3.56 o 
   4  11   0        3.77        3.53      2.96 o 
   0  12   0      209.88      231.49      9.93 o 
   1  12   0       43.37       38.44      3.85 o 
   2  12   0       20.18       14.23      2.90 o 
   3  12   0        3.07        2.28      2.57 o 
   1  13   0        1.68       -0.75      2.46 o 
   2  13   0       26.56       33.19      4.15 o 
   3  13   0        1.18       -2.77      3.09 o 
   0  14   0      123.00      142.25     13.32 o 
   1  14   0        2.53        2.27      2.96 o 
   2  14   0        5.93        5.08      3.17 o 
   1   0   1      347.75      356.81      3.27 o 
   2   0   1      123.75      154.05      2.88 o 
   3   0   1      945.52      948.48      8.85 o 
   4   0   1        0.02        0.76      1.56 o 
   5   0   1       42.70       49.43      4.87 o 
   0   1   1       42.72       34.56      1.09 o 
   1   1   1      122.37      138.05      3.05 o 
   2   1   1      104.98      109.44      1.86 o 
   3   1   1      195.88      181.09      2.76 o 
   4   1   1       24.12       35.87      1.84 o 
   5   1   1        1.97        2.71      1.85 o 
   6   1   1       24.16       17.49      8.01 o 
   0   2   1     2515.45     2553.21     14.76 o 
   1   2   1     1487.92     1619.06      7.53 o 
   2   2   1      177.94      197.91      2.29 o 
   3   2   1      423.32      431.16      3.96 o 
   4   2   1      182.84      193.79      4.60 o 
   5   2   1        3.85       10.30      2.18 o 
   6   2   1       15.29       13.14      7.26 o 
   0   3   1      136.00      143.90      2.15 o 
   1   3   1     6101.90     6186.13     24.97 o 
   2   3   1      153.92      170.18      2.88 o 
   3   3   1        7.59       15.66      1.36 o 
   4   3   1       96.06      111.92      3.43 o 
   5   3   1       16.03       30.35      2.98 o 
   6   3   1        0.46       -0.25      3.10 o 
   0   4   1     1778.03     1735.61     11.49 o 
   1   4   1      124.09       97.76      1.65 o 
   2   4   1      224.52      220.69      2.58 o 
   3   4   1      234.68      223.08      3.44 o 
   4   4   1       22.54       19.17      1.90 o 
   5   4   1       32.83       37.31      3.02 o 
   6   4   1        0.48        2.33      3.22 o 
   0   5   1      214.14      218.12      2.98 o 
   1   5   1      661.51      694.61      4.56 o 
   2   5   1      203.70      202.69      2.85 o 
   3   5   1      168.41      172.64      3.37 o 
   4   5   1        7.76       10.14      1.68 o 
   5   5   1       37.44       36.40      3.38 o 
   0   6   1     1307.00     1281.17      9.38 o 
   1   6   1       40.88       47.20      1.29 o 
   2   6   1      600.22      570.88      5.46 o 
   3   6   1       28.04       30.01      1.88 o 
   4   6   1       30.61       22.42      2.09 o 
   5   6   1        4.27        3.27      2.12 o 
   0   7   1      118.36      112.80      2.72 o 
   1   7   1       43.83       56.57      1.93 o 
   2   7   1      944.90      945.06      7.64 o 
   3   7   1       87.55       94.70      3.05 o 
   4   7   1      147.12      162.04      4.41 o 
   5   7   1        2.39        2.68      2.09 o 
   0   8   1      959.65      931.12      8.35 o 
   1   8   1       25.96       31.45      1.64 o 
   2   8   1      179.43      171.23      3.28 o 
   3   8   1       18.04       10.44      1.52 o 
   4   8   1        2.84        4.71      1.78 o 
   5   8   1        5.76        5.99      2.48 o 
   0   9   1      100.41      105.87      3.92 o 
   1   9   1      128.87      135.49      3.02 o 
   2   9   1      249.17      233.13      3.94 o 
   3   9   1       63.18       65.01      3.05 o 
   4   9   1        0.89       -0.15      1.78 o 
   5   9   1        5.77        3.91      3.05 o 
   0  10   1       70.85       72.29      4.28 o 
   1  10   1      103.42      120.10      3.25 o 
   2  10   1       51.12       63.94      2.67 o 
   3  10   1        7.59        5.32      1.69 o 
   4  10   1        3.40        3.40      2.00 o 
   0  11   1      133.02      133.40      5.63 o 
   1  11   1       58.31       57.87      2.81 o 
   2  11   1       17.10       17.88      1.86 o 
   3  11   1       11.27        7.30      1.85 o 
   4  11   1        6.92       10.92      2.53 o 
   0  12   1       21.95       14.46      2.97 o 
   1  12   1        6.00        4.06      1.74 o 
   2  12   1       13.94        7.40      1.80 o 
   3  12   1        1.74        1.06      1.75 o 
   0  13   1        0.13       -3.40      2.26 o 
   1  13   1      104.31      107.21      4.35 o 
   2  13   1       24.86       26.92      2.72 o 
   3  13   1       13.57       18.23      3.18 o 
   0  14   1        3.00        7.83      3.07 o 
   1  14   1        7.88        4.16      2.18 o 
   2  14   1       23.88       26.46      2.95 o 
   0   0   2     2912.27     2952.34     82.69 o 
   1   0   2     4907.44     4870.76     30.32 o 
   2   0   2      892.79      787.22      7.21 o 
   3   0   2       51.31       38.80      2.36 o 
   4   0   2      155.91      197.08      5.61 o 
   5   0   2        5.43        0.72      2.68 o 
   6   0   2        0.02        6.54      8.01 o 
   0   1   2     7118.94     7150.33     36.23 o 
   1   1   2     2672.49     2945.44     11.59 o 
   2   1   2     1188.92     1080.41      6.16 o 
   3   1   2       99.97      108.14      2.26 o 
   4   1   2       60.15       70.50      2.58 o 
   5   1   2      103.66      112.12      4.48 o 
   6   1   2        0.59        5.11      4.93 o 
   0   2   2     2391.70     2490.11     15.68 o 
   1   2   2     1526.87     1666.07      7.46 o 
   2   2   2      263.46      272.17      2.61 o 
   3   2   2       32.94       30.59      1.37 o 
   4   2   2       39.22       42.94      2.15 o 
   5   2   2       42.10       42.67      4.20 o 
   6   2   2       11.99        8.54      3.90 o 
   0   3   2       34.02       30.66      1.11 o 
   1   3   2     3039.92     3033.15     13.18 o 
   2   3   2      802.20      764.25      4.65 o 
   3   3   2      214.70      200.24      3.03 o 
   4   3   2      130.45      145.88      3.93 o 
   5   3   2       12.42       12.48      2.59 o 
   6   3   2        2.62        5.30      3.20 o 
   0   4   2      305.66      269.65      3.31 o 
   1   4   2      119.43      112.92      2.07 o 
   2   4   2      859.11      785.61      6.03 o 
   3   4   2      446.73      426.38      4.65 o 
   4   4   2       47.60       46.13      2.52 o 
   5   4   2        0.61       -0.17      1.96 o 
   6   4   2        0.62        2.61      3.36 o 
   0   5   2        0.35        1.15      0.79 o 
   1   5   2      384.33      383.34      3.23 o 
   2   5   2      111.71      119.53      2.21 o 
   3   5   2      114.10      122.50      3.09 o 
   4   5   2       15.84       22.62      2.00 o 
   5   5   2        3.82        3.69      2.21 o 
   0   6   2      160.30      129.13      2.61 o 
   1   6   2      559.72      587.69      4.10 o 
   2   6   2       12.57       15.87      1.30 o 
   3   6   2      188.94      196.46      3.67 o 
   4   6   2       20.60       22.44      2.07 o 
   5   6   2       39.86       33.33      3.26 o 
   0   7   2       66.72       69.89      2.36 o 
   1   7   2     1906.30     1854.67     10.02 o 
   2   7   2       38.22       42.05      1.94 o 
   3   7   2        8.24        6.29      1.58 o 
   4   7   2       12.97       13.54      1.96 o 
   5   7   2       11.87       11.94      2.46 o 
   0   8   2      312.20      302.56      4.43 o 
   1   8   2        0.90        0.15      0.93 o 
   2   8   2       19.58       18.44      1.54 o 
   3   8   2       77.91       82.00      4.18 o 
   4   8   2       50.39       57.88      3.24 o 
   5   8   2        3.94        5.23      2.23 o 
   0   9   2      170.57      158.89      4.51 o 
   1   9   2        9.41        6.75      1.20 o 
   2   9   2       38.88       43.95      2.18 o 
   3   9   2        3.81        0.06      1.43 o 
   4   9   2        1.84        1.91      1.79 o 
   0  10   2       80.30       78.93      4.53 o 
   1  10   2      213.91      199.11      3.59 o 
   2  10   2       26.88       23.61      1.88 o 
   3  10   2       84.17      102.63      3.76 o 
   4  10   2        2.76        4.31      2.06 o 
   0  11   2        0.44        0.37      1.99 o 
   1  11   2      114.32      123.49      6.23 o 
   2  11   2       16.97       15.61      1.80 o 
   3  11   2       24.10       20.85      2.20 o 
   4  11   2        2.20        4.04      2.25 o 
   0  12   2        4.81        2.08      2.16 o 
   1  12   2        4.83        2.63      1.70 o 
   2  12   2       22.68       22.74      2.18 o 
   3  12   2        8.57        6.55      2.01 o 
   0  13   2       37.43       35.22      3.90 o 
   1  13   2       12.36       11.08      2.16 o 
   2  13   2        5.95        5.81      2.14 o 
   0  14   2      107.88      125.95      6.92 o 
   1  14   2       19.97       18.24      2.62 o 
   1   0   3     4793.80     5121.99     29.38 o 
   2   0   3       70.22       62.04      2.50 o 
   3   0   3      856.48      794.18      8.65 o 
   4   0   3       29.79       30.75      2.63 o 
   5   0   3        0.89        2.94      2.39 o 
   6   0   3        0.01       -1.47      7.19 o 
   0   1   3     1083.73     1164.71      7.32 o 
   1   1   3    15745.79    15815.88     63.81 o 
   2   1   3     1030.87     1005.54      5.81 o 
   3   1   3      254.20      292.48      3.33 o 
   4   1   3        4.57        1.44      1.13 o 
   5   1   3       14.57       10.73      2.32 o 
   6   1   3       11.02       16.51      4.77 o 
   0   2   3     1722.22     1918.55     11.71 o 
   1   2   3     3386.46     3400.66     13.36 o 
   2   2   3      891.09      937.84      5.70 o 
   3   2   3       11.06       15.69      1.13 o 
   4   2   3       69.48       59.34      2.49 o 
   5   2   3       38.70       39.38      3.33 o 
   6   2   3        8.25       14.99      4.69 o 
   0   3   3      413.35      434.43      3.78 o 
   1   3   3     1825.27     1767.76      8.04 o 
   2   3   3      369.84      329.38      2.86 o 
   3   3   3      185.73      162.25      2.57 o 
   4   3   3       77.53       79.82      2.91 o 
   5   3   3       22.03       26.27      2.67 o 
   6   3   3       13.14       15.99      3.86 o 
   0   4   3     2653.09     2621.25     16.48 o 
   1   4   3       29.92       29.78      0.93 o 
   2   4   3      369.09      415.71      3.63 o 
   3   4   3      157.19      155.94      2.93 o 
   4   4   3      194.46      198.17      4.56 o 
   5   4   3       29.27       33.78      3.83 o 
   6   4   3        0.20        4.25      2.91 o 
   0   5   3      280.37      263.05      3.79 o 
   1   5   3       99.80      102.50      1.71 o 
   2   5   3      498.74      495.62      4.12 o 
   3   5   3      260.60      244.27      3.88 o 
   4   5   3       10.40        9.33      1.73 o 
   5   5   3        9.10        9.99      2.59 o 
   0   6   3     2118.92     2146.15     14.94 o 
   1   6   3     1090.82     1106.14      6.29 o 
   2   6   3      141.49      136.30      2.99 o 
   3   6   3       73.59       75.85      2.68 o 
   4   6   3       32.41       25.16      2.24 o 
   5   6   3        7.46        4.26      2.46 o 
   0   7   3        0.22        0.23      0.91 o 
   1   7   3       35.49       35.57      1.45 o 
   2   7   3      572.24      510.79      5.37 o 
   3   7   3       46.20       40.31      2.27 o 
   4   7   3        4.90        8.96      1.90 o 
   5   7   3        8.91        8.70      2.72 o 
   0   8   3      117.65      115.62      4.40 o 
   1   8   3      153.62      147.79      2.84 o 
   2   8   3      310.50      324.42      4.40 o 
   3   8   3       18.40       14.12      1.72 o 
   4   8   3        7.36        8.47      1.98 o 
   5   8   3       13.47       17.13      3.03 o 
   0   9   3       91.24       85.55      3.51 o 
   1   9   3       92.30      100.59      2.75 o 
   2   9   3       51.86       56.44      2.39 o 
   3   9   3      105.37       99.86      4.14 o 
   4   9   3        3.21        3.01      1.91 o 
   0  10   3     2024.96     2008.32     22.11 o 
   1  10   3       58.46       58.33      2.50 o 
   2  10   3       90.11       88.48      3.05 o 
   3  10   3       29.21       28.73      2.39 o 
   4  10   3        6.08        4.70      1.98 o 
   0  11   3       53.68       56.48      4.17 o 
   1  11   3       51.60       56.10      2.84 o 
   2  11   3       40.16       35.21      2.29 o 
   3  11   3        1.60       -0.33      1.70 o 
   4  11   3       22.61       24.89      2.87 o 
   0  12   3       15.00       13.76      2.89 o 
   1  12   3       45.46       42.36      2.85 o 
   2  12   3       29.36       28.70      2.37 o 
   3  12   3        0.05       -1.77      1.77 o 
   0  13   3        1.80        0.21      3.07 o 
   1  13   3       13.50       13.53      2.56 o 
   2  13   3       16.55       16.54      2.56 o 
   0  14   3       15.18       10.35      3.15 o 
   1  14   3       65.56       65.46      3.79 o 
   0   0   4      347.39      407.66      5.19 o 
   1   0   4      315.65      346.18      4.13 o 
   2   0   4       35.07       21.86      1.38 o 
   3   0   4       89.25       76.90      2.80 o 
   4   0   4        0.11        1.20      1.60 o 
   5   0   4       44.96       40.65      3.95 o 
   6   0   4        3.16        7.52      8.33 o 
   0   1   4     2400.84     2424.55     15.46 o 
   1   1   4     1081.95     1103.04      6.57 o 
   2   1   4      335.19      326.77      2.90 o 
   3   1   4      239.08      311.94      3.35 o 
   4   1   4       52.15       55.32      2.78 o 
   5   1   4       55.93       65.38      4.36 o 
   6   1   4        1.52        5.11      4.19 o 
   0   2   4      895.36     1034.74      6.71 o 
   1   2   4      598.34      563.34      3.21 o 
   2   2   4        8.37        5.79      0.73 o 
   3   2   4      123.47      116.13      2.24 o 
   4   2   4       94.05       82.81      3.95 o 
   5   2   4        2.81        1.81      2.37 o 
   6   2   4        4.93        2.14      2.84 o 
   0   3   4      248.16      273.23      3.97 o 
   1   3   4     1038.12     1020.39      5.08 o 
   2   3   4     2720.37     2806.36     12.66 o 
   3   3   4      352.65      350.16      3.89 o 
   4   3   4       89.40       93.96      3.41 o 
   5   3   4        0.25        1.71      2.14 o 
   6   3   4        1.64        1.97      2.72 o 
   0   4   4     3781.76     3783.89     21.29 o 
   1   4   4       93.74       98.04      1.35 o 
   2   4   4     1876.98     1976.94      9.61 o 
   3   4   4       14.92       18.11      1.46 o 
   4   4   4       66.25       60.01      3.09 o 
   5   4   4        2.19        4.68      2.26 o 
   6   4   4        0.66        5.12      3.22 o 
   0   5   4      554.51      610.33      5.99 o 
   1   5   4      175.66      154.40      2.07 o 
   2   5   4       76.37       74.26      2.10 o 
   3   5   4      293.10      283.23      4.45 o 
   4   5   4       21.33       22.43      2.26 o 
   5   5   4       26.64       31.88      3.34 o 
   0   6   4       90.80      106.65      2.41 o 
   1   6   4      440.54      437.14      3.68 o 
   2   6   4       15.11       20.73      1.82 o 
   3   6   4      259.71      264.90      4.42 o 
   4   6   4       14.16       16.08      2.07 o 
   5   6   4       20.41       21.93      3.07 o 
   0   7   4      287.97      329.45      4.71 o 
   1   7   4     1043.23     1006.24      6.66 o 
   2   7   4        9.04        8.14      1.23 o 
   3   7   4        4.43        4.53      1.36 o 
   4   7   4        4.06        4.31      1.74 o 
   5   7   4        4.66        9.95      2.91 o 
   0   8   4       22.87       25.75      2.07 o 
   1   8   4      279.93      285.72      3.84 o 
   2   8   4       61.14       55.21      2.78 o 
   3   8   4       73.66       90.15      3.30 o 
   4   8   4       15.53       16.59      2.29 o 
   5   8   4        7.21        5.90      2.56 o 
   0   9   4       17.18       18.12      2.90 o 
   1   9   4        1.15        0.14      0.98 o 
   2   9   4       11.75       13.91      1.53 o 
   3   9   4       71.54       62.20      3.14 o 
   4   9   4       20.48       16.50      2.45 o 
   0  10   4       75.69       82.83      4.65 o 
   1  10   4       50.61       46.28      2.28 o 
   2  10   4      103.05       97.42      3.45 o 
   3  10   4       84.93       98.00      4.30 o 
   4  10   4        4.28        2.56      2.05 o 
   0  11   4       15.08       21.74      3.01 o 
   1  11   4      124.93      134.98      4.35 o 
   2  11   4       24.65       24.80      3.23 o 
   3  11   4       15.00       13.76      2.30 o 
   4  11   4        0.88        2.77      2.20 o 
   0  12   4       28.47       13.71      2.87 o 
   1  12   4        4.61        3.87      1.75 o 
   2  12   4       12.21       11.25      2.03 o 
   3  12   4        3.04        0.50      1.92 o 
   0  13   4       25.16       19.33      4.63 o 
   1  13   4       23.49       28.23      2.99 o 
   2  13   4        7.07        6.82      2.24 o 
   0  14   4       38.64       54.20      5.92 o 
   1  14   4        6.66        9.82      2.32 o 
   1   0   5     4540.91     4512.42     28.90 o 
   2   0   5      222.76      210.88      5.09 o 
   3   0   5      538.42      473.87      5.83 o 
   4   0   5       10.53       14.45      2.32 o 
   5   0   5        6.96        2.76      2.52 o 
   6   0   5        0.60        8.82      7.19 o 
   0   1   5     1883.32     1821.12     10.65 o 
   1   1   5      665.33      634.45      3.99 o 
   2   1   5      127.40      124.14      1.89 o 
   3   1   5       64.71       72.95      2.03 o 
   4   1   5        9.81       11.67      1.56 o 
   5   1   5       23.08       24.37      2.74 o 
   6   1   5        5.09        3.08      3.57 o 
   0   2   5     2021.97     2118.60     13.77 o 
   1   2   5     1152.47     1213.36      5.72 o 
   2   2   5      430.92      489.78      3.57 o 
   3   2   5       20.91       23.87      1.34 o 
   4   2   5      409.00      385.74      6.26 o 
   5   2   5       18.74       18.92      2.71 o 
   6   2   5        3.99        3.44      2.85 o 
   0   3   5      229.81      240.58      2.86 o 
   1   3   5      648.16      604.09      4.79 o 
   2   3   5      511.78      509.78      3.72 o 
   3   3   5       97.31      102.78      2.97 o 
   4   3   5      144.10      151.11      4.45 o 
   5   3   5       55.52       70.26      4.47 o 
   6   3   5        7.98        2.74      2.94 o 
   0   4   5     3561.00     3505.87     20.07 o 
   1   4   5      153.78      144.37      1.75 o 
   2   4   5      454.11      440.60      3.44 o 
   3   4   5      181.34      172.09      3.61 o 
   4   4   5       23.27       30.74      2.48 o 
   5   4   5       19.07       18.93      3.06 o 
   0   5   5     1138.26     1175.80      8.66 o 
   1   5   5      219.88      243.23      2.40 o 
   2   5   5      214.48      199.12      2.64 o 
   3   5   5      180.12      154.79      4.21 o 
   4   5   5       10.53        9.26      1.78 o 
   5   5   5        4.46        4.94      2.38 o 
   0   6   5      279.07      267.79      3.71 o 
   1   6   5      121.89      116.63      1.88 o 
   2   6   5      169.44      180.49      3.33 o 
   3   6   5      282.77      287.31      5.08 o 
   4   6   5        4.88        3.40      1.64 o 
   5   6   5        1.03       -1.53      2.22 o 
   0   7   5       51.32       63.37      2.49 o 
   1   7   5      208.46      214.17      2.89 o 
   2   7   5      192.13      183.47      4.56 o 
   3   7   5       12.76       14.34      1.89 o 
   4   7   5       34.78       45.50      2.87 o 
   5   7   5        2.68        0.55      2.37 o 
   0   8   5      381.90      379.64      5.46 o 
   1   8   5       47.26       48.97      1.99 o 
   2   8   5      122.48      128.69      3.22 o 
   3   8   5        9.19       12.44      1.90 o 
   4   8   5        3.31        4.03      2.25 o 
   5   8   5        4.95        0.75      2.66 o 
   0   9   5      149.54      136.60      3.97 o 
   1   9   5      138.87      142.18      3.10 o 
   2   9   5       14.15       16.12      1.69 o 
   3   9   5       26.31       25.80      2.40 o 
   4   9   5        8.67       11.62      2.11 o 
   0  10   5      367.30      382.00      8.22 o 
   1  10   5      152.66      142.06      3.49 o 
   2  10   5       90.98       95.74      3.35 o 
   3  10   5       19.82       19.47      2.23 o 
   4  10   5       19.85       24.81      2.69 o 
   0  11   5       67.52       68.81      4.53 o 
   1  11   5        4.34        1.44      1.40 o 
   2  11   5       46.12       46.54      3.02 o 
   3  11   5        4.18        4.10      1.90 o 
   4  11   5       19.22       17.91      2.57 o 
   0  12   5        6.14        0.99      2.28 o 
   1  12   5       16.09       17.82      2.43 o 
   2  12   5        6.93        5.17      1.87 o 
   3  12   5       16.82       13.63      2.31 o 
   0  13   5        3.34        0.87      2.64 o 
   1  13   5       61.88       60.66      3.48 o 
   2  13   5        9.00        7.95      2.54 o 
   0  14   5        1.64        1.49      2.98 o 
   1  14   5        1.30       -2.80      1.87 o 
   0   0   6    12861.56    12743.87     91.93 o 
   1   0   6      726.60      721.40      6.95 o 
   2   0   6     1201.62     1225.56      8.97 o 
   3   0   6        0.80        1.55      1.29 o 
   4   0   6        2.20        2.31      1.82 o 
   5   0   6       16.83       13.47      3.50 o 
   6   0   6        1.64        3.85      4.83 o 
   0   1   6      470.67      482.89      4.37 o 
   1   1   6      723.11      747.45      4.91 o 
   2   1   6      265.64      274.21      3.36 o 
   3   1   6      273.29      257.43      3.35 o 
   4   1   6        8.24       13.49      1.66 o 
   5   1   6        6.68        5.78      2.06 o 
   6   1   6        1.93        3.49      3.10 o 
   0   2   6      310.41      309.53      3.23 o 
   1   2   6      744.24      755.44      4.09 o 
   2   2   6     1652.36     1704.96      8.29 o 
   3   2   6       16.57       17.19      1.25 o 
   4   2   6      174.49      175.25      4.47 o 
   5   2   6       38.51       41.59      3.38 o 
   6   2   6        0.16        1.75      3.32 o 
   0   3   6        6.99        8.85      0.92 o 
   1   3   6      702.62      700.64      4.05 o 
   2   3   6     2256.27     2098.15     10.13 o 
   3   3   6       46.52       45.30      1.94 o 
   4   3   6       36.58       36.78      2.70 o 
   5   3   6        8.19       10.93      2.50 o 
   6   3   6        0.09       -2.30      2.60 o 
   0   4   6     3148.52     3199.35     19.94 o 
   1   4   6     1575.46     1665.03      7.86 o 
   2   4   6      584.92      570.36      4.16 o 
   3   4   6      330.46      316.18      4.28 o 
   4   4   6        2.30        1.08      1.94 o 
   5   4   6        4.60        2.07      2.29 o 
   0   5   6      610.22      625.03      5.76 o 
   1   5   6      156.58      195.53      2.10 o 
   2   5   6       84.00       86.60      2.03 o 
   3   5   6      147.97      149.18      3.75 o 
   4   5   6       24.33       22.81      2.32 o 
   5   5   6       12.79       22.05      3.04 o 
   0   6   6      744.24      764.14      6.88 o 
   1   6   6      223.44      199.81      2.52 o 
   2   6   6       43.88       51.98      2.06 o 
   3   6   6      262.05      264.89      4.74 o 
   4   6   6      105.94      107.59      5.41 o 
   5   6   6        1.85        2.99      2.61 o 
   0   7   6       76.71       85.45      2.52 o 
   1   7   6      556.28      564.37      4.78 o 
   2   7   6       82.18       81.94      2.60 o 
   3   7   6        2.57        2.20      1.43 o 
   4   7   6        9.40        8.91      2.14 o 
   5   7   6        2.66        8.56      2.96 o 
   0   8   6      123.79      134.45      3.46 o 
   1   8   6      426.63      412.82      4.44 o 
   2   8   6       78.73       71.22      2.73 o 
   3   8   6       34.00       26.49      2.15 o 
   4   8   6       45.41       41.97      2.91 o 
   5   8   6        0.37        0.87      2.67 o 
   0   9   6       24.28       25.34      2.31 o 
   1   9   6      279.00      267.58      4.14 o 
   2   9   6      104.09      103.31      3.26 o 
   3   9   6       40.29       39.63      2.66 o 
   4   9   6       19.38       16.18      2.40 o 
   0  10   6       46.83       48.45      3.65 o 
   1  10   6      137.62      138.20      4.09 o 
   2  10   6       72.25       70.96      3.60 o 
   3  10   6       66.72       74.37      3.79 o 
   4  10   6       15.40       12.96      2.43 o 
   0  11   6       10.18        8.51      2.53 o 
   1  11   6      184.04      189.22      4.46 o 
   2  11   6       65.39       62.99      3.53 o 
   3  11   6       16.64       19.68      2.44 o 
   0  12   6        5.82        6.23      2.54 o 
   1  12   6       18.81       15.39      2.13 o 
   2  12   6        2.71       -0.13      1.90 o 
   3  12   6        3.08        3.42      2.30 o 
   0  13   6       18.98       19.25      3.48 o 
   1  13   6       31.83       32.27      2.83 o 
   2  13   6       19.59       26.55      3.11 o 
   0  14   6       39.26       51.85      6.59 o 
   1  14   6        4.59        4.39      2.27 o 
   1   0   7      337.77      347.45      4.19 o 
   2   0   7       76.57       83.38      2.11 o 
   3   0   7      463.25      443.75      9.95 o 
   4   0   7        5.39        4.62      1.93 o 
   5   0   7        5.56        7.65      3.19 o 
   6   0   7        4.32        1.54      4.12 o 
   0   1   7       23.58       26.68      1.23 o 
   1   1   7      499.00      452.90      3.32 o 
   2   1   7      425.21      444.77      3.72 o 
   3   1   7      144.48      139.92      3.00 o 
   4   1   7       59.84       52.63      2.68 o 
   5   1   7       16.35       11.71      2.26 o 
   6   1   7        3.31        6.10      3.41 o 
   0   2   7      641.04      649.84      5.57 o 
   1   2   7      785.10      788.93      4.31 o 
   2   2   7      357.37      388.77      3.33 o 
   3   2   7      133.26      130.03      2.72 o 
   4   2   7      175.88      191.97      5.22 o 
   5   2   7       11.92        6.65      2.20 o 
   6   2   7        6.02        1.85      3.22 o 
   0   3   7       23.83       14.63      1.09 o 
   1   3   7     1439.44     1469.92      7.07 o 
   2   3   7      570.40      583.16      4.78 o 
   3   3   7       91.60       76.30      2.61 o 
   4   3   7       40.84       43.99      2.85 o 
   5   3   7       15.97       15.65      2.91 o 
   0   4   7       21.59       31.23      1.45 o 
   1   4   7      231.17      229.92      2.26 o 
   2   4   7      242.45      231.10      2.69 o 
   3   4   7      219.57      233.59      3.61 o 
   4   4   7       33.72       33.35      2.94 o 
   5   4   7       11.51       19.26      2.93 o 
   0   5   7       78.23       60.57      2.03 o 
   1   5   7      141.42      138.41      2.33 o 
   2   5   7       99.12      101.61      2.26 o 
   3   5   7      485.29      509.02      9.42 o 
   4   5   7       53.13       63.68      3.79 o 
   5   5   7       23.48       23.51      3.18 o 
   0   6   7      534.82      522.64      5.55 o 
   1   6   7       86.83       78.70      1.74 o 
   2   6   7      253.41      237.83      3.72 o 
   3   6   7        2.64       -1.34      1.31 o 
   4   6   7       16.86       13.33      2.50 o 
   5   6   7        4.66        7.00      2.60 o 
   0   7   7        4.41        8.52      1.26 o 
   1   7   7        0.41        2.26      0.89 o 
   2   7   7      453.65      469.70      5.80 o 
   3   7   7       33.20       31.76      2.39 o 
   4   7   7       43.63       46.62      4.10 o 
   5   7   7        0.63       -3.30      2.34 o 
   0   8   7       44.94       42.83      2.32 o 
   1   8   7       38.27       39.21      1.89 o 
   2   8   7       84.83       83.12      3.59 o 
   3   8   7        7.30        6.06      1.70 o 
   4   8   7        3.45        7.03      2.59 o 
   5   8   7        3.62        2.83      2.57 o 
   0   9   7      332.73      324.92      6.52 o 
   1   9   7       14.80       16.12      1.50 o 
   2   9   7      154.07      153.76      3.96 o 
   3   9   7       53.16       56.39      3.22 o 
   4   9   7       11.09        8.64      2.41 o 
   0  10   7      125.81      146.83      5.26 o 
   1  10   7       57.85       50.72      2.41 o 
   2  10   7        4.99        9.71      1.78 o 
   3  10   7        6.06        9.04      2.12 o 
   4  10   7        6.66        4.22      2.21 o 
   0  11   7       87.16       79.55      6.60 o 
   1  11   7       51.46       52.17      2.69 o 
   2  11   7       11.17       12.91      2.10 o 
   3  11   7       15.63       17.71      2.42 o 
   0  12   7        6.70       10.12      2.67 o 
   1  12   7        1.84        6.23      2.01 o 
   2  12   7        9.00        5.52      2.26 o 
   3  12   7        2.83        1.45      2.18 o 
   0  13   7       19.45       20.24      3.92 o 
   1  13   7       45.05       45.02      3.66 o 
   2  13   7       23.17       23.30      3.06 o 
   0  14   7       18.93       23.67      3.86 o 
   1  14   7        0.69       -1.24      2.38 o 
   0   0   8     1797.42     1775.08     15.93 o 
   1   0   8      446.25      445.89      4.73 o 
   2   0   8     1058.29     1080.02      9.19 o 
   3   0   8        7.47        8.39      1.87 o 
   4   0   8       61.93       58.02      4.64 o 
   5   0   8        0.09       -1.63      2.74 o 
   0   1   8      318.31      281.13      3.33 o 
   1   1   8      885.32      904.20      5.39 o 
   2   1   8      236.23      204.49      2.74 o 
   3   1   8      217.12      206.11      3.56 o 
   4   1   8       63.17       85.80      3.61 o 
   5   1   8       25.02       23.96      3.19 o 
   0   2   8      386.79      392.54      5.10 o 
   1   2   8      189.92      194.71      2.10 o 
   2   2   8       82.21       72.91      1.74 o 
   3   2   8       55.88       59.26      2.28 o 
   4   2   8       50.66       55.02      2.88 o 
   5   2   8       41.70       43.06      3.31 o 
   0   3   8      263.84      261.05      3.45 o 
   1   3   8      839.05      899.06      5.04 o 
   2   3   8       94.35       89.51      2.28 o 
   3   3   8       58.13       58.73      2.70 o 
   4   3   8       24.74       24.07      2.79 o 
   5   3   8        4.06        5.32      2.58 o 
   0   4   8       99.32       78.48      2.07 o 
   1   4   8      822.50      856.14      5.03 o 
   2   4   8       15.25       11.67      1.06 o 
   3   4   8      767.13      736.53      7.11 o 
   4   4   8       12.86       18.77      2.53 o 
   5   4   8        6.45        4.86      2.41 o 
   0   5   8      416.06      448.25      4.96 o 
   1   5   8       79.08       81.02      1.61 o 
   2   5   8      291.12      278.90      3.69 o 
   3   5   8       71.16       69.18      2.65 o 
   4   5   8        4.51        6.85      2.16 o 
   5   5   8        7.20        7.47      2.66 o 
   0   6   8      623.90      641.36      6.38 o 
   1   6   8      166.72      162.85      2.42 o 
   2   6   8       10.51        7.49      1.19 o 
   3   6   8      243.43      251.87      4.66 o 
   4   6   8       63.91       44.06      3.44 o 
   5   6   8        0.14       -2.04      2.36 o 
   0   7   8        1.89        1.78      1.09 o 
   1   7   8      360.03      360.85      3.85 o 
   2   7   8        5.97        5.72      1.39 o 
   3   7   8       63.93       66.64      4.25 o 
   4   7   8       15.02       14.92      2.59 o 
   5   7   8        1.81       -0.12      2.53 o 
   0   8   8       25.94       24.74      2.00 o 
   1   8   8       53.38       51.98      1.92 o 
   2   8   8       82.86       83.38      3.34 o 
   3   8   8       32.97       30.16      2.38 o 
   4   8   8       75.63       88.26      4.72 o 
   0   9   8       65.44       55.92      3.13 o 
   1   9   8       95.47       90.29      2.89 o 
   2   9   8        0.06        1.54      1.39 o 
   3   9   8       59.30       64.33      3.28 o 
   4   9   8        2.43        1.50      2.30 o 
   0  10   8       19.67       18.13      2.73 o 
   1  10   8       56.23       62.11      2.61 o 
   2  10   8        3.64        4.94      1.70 o 
   3  10   8       47.46       51.69      3.70 o 
   4  10   8        1.40        4.90      2.60 o 
   0  11   8       23.97       26.86      3.37 o 
   1  11   8       45.36       50.86      2.89 o 
   2  11   8       61.85       57.86      3.26 o 
   3  11   8        1.56        0.91      1.91 o 
   0  12   8       38.46       30.99      3.76 o 
   1  12   8       31.87       32.16      3.27 o 
   2  12   8        3.18        2.77      2.09 o 
   3  12   8        2.31        3.49      2.19 o 
   0  13   8        1.32        3.24      2.91 o 
   1  13   8        1.84        5.47      2.45 o 
   2  13   8       12.63       10.02      2.61 o 
   0  14   8       57.21       70.37      5.66 o 
   1   0   9      274.40      226.64      3.42 o 
   2   0   9      252.45      273.23      5.09 o 
   3   0   9       89.09       97.14      4.80 o 
   4   0   9        5.75        3.01      2.05 o 
   5   0   9        7.46       10.94      3.37 o 
   0   1   9      137.18      142.49      2.54 o 
   1   1   9     1594.80     1597.34      8.36 o 
   2   1   9      471.57      473.40      5.65 o 
   3   1   9      110.01      125.09      3.08 o 
   4   1   9      137.05      141.03      5.84 o 
   5   1   9        1.39        2.56      2.14 o 
   0   2   9       10.82        6.73      1.05 o 
   1   2   9     1038.10      982.26      5.63 o 
   2   2   9       76.54       63.16      1.98 o 
   3   2   9      169.96      154.25      3.30 o 
   4   2   9       20.85       12.52      1.84 o 
   5   2   9        7.44        5.66      2.33 o 
   0   3   9       50.88       43.71      1.72 o 
   1   3   9      974.39      997.53      6.34 o 
   2   3   9       85.32       78.57      1.94 o 
   3   3   9      144.34      122.85      3.71 o 
   4   3   9        4.42        2.58      1.78 o 
   5   3   9       14.05       11.36      2.93 o 
   0   4   9      803.97      737.69      6.56 o 
   1   4   9      339.06      343.32      2.95 o 
   2   4   9       87.63       89.19      2.16 o 
   3   4   9      242.06      226.65      4.34 o 
   4   4   9       42.36       50.51      3.16 o 
   5   4   9        3.42        4.58      2.46 o 
   0   5   9      375.60      323.36      4.23 o 
   1   5   9       70.16       72.30      1.62 o 
   2   5   9       69.11       70.07      2.25 o 
   3   5   9      225.70      226.39      4.78 o 
   4   5   9        9.91       12.33      2.42 o 
   5   5   9        5.92        4.34      2.61 o 
   0   6   9      796.55      833.50      7.65 o 
   1   6   9      104.13      106.69      2.06 o 
   2   6   9      574.24      532.41      5.47 o 
   3   6   9      112.33       92.40      3.72 o 
   4   6   9        4.68        4.16      2.14 o 
   5   6   9        8.08        4.07      2.63 o 
   0   7   9        5.59        5.69      1.24 o 
   1   7   9       64.34       63.43      1.99 o 
   2   7   9      319.81      317.68      4.66 o 
   3   7   9       13.25        8.92      1.75 o 
   4   7   9       42.23       39.90      4.73 o 
   5   7   9        0.69       -2.37      2.52 o 
   0   8   9       37.78       42.33      2.61 o 
   1   8   9      136.70      141.92      2.78 o 
   2   8   9      157.00      163.52      3.95 o 
   3   8   9       81.01       77.07      3.80 o 
   4   8   9        5.95        9.17      2.57 o 
   0   9   9      224.29      225.80      5.21 o 
   1   9   9       29.01       29.49      2.18 o 
   2   9   9      100.99       87.51      3.39 o 
   3   9   9       55.60       52.58      3.10 o 
   4   9   9        3.28        5.37      2.44 o 
   0  10   9      119.81      129.18      4.63 o 
   1  10   9       13.72        7.71      1.82 o 
   2  10   9       15.01       19.93      2.17 o 
   3  10   9       16.85       21.46      2.44 o 
   4  10   9        4.56        2.95      2.60 o 
   0  11   9       21.31       18.95      2.94 o 
   1  11   9       47.63       51.19      3.18 o 
   2  11   9       18.97       18.05      2.37 o 
   3  11   9        3.49        4.90      2.05 o 
   0  12   9        0.21        1.02      2.64 o 
   1  12   9       36.10       37.91      4.31 o 
   2  12   9       40.81       32.75      3.11 o 
   0  13   9       11.18       11.53      3.15 o 
   1  13   9       32.97       29.57      3.44 o 
   2  13   9       17.13       14.83      2.90 o 
   0   0  10     1534.75     1551.36     22.67 o 
   1   0  10      387.59      415.95      4.96 o 
   2   0  10       30.21       17.14      1.86 o 
   3   0  10       36.46       38.18      3.47 o 
   4   0  10       13.82       10.41      2.35 o 
   5   0  10       13.62       10.66      3.51 o 
   0   1  10     1843.71     1734.19     11.63 o 
   1   1  10       41.64       40.28      1.33 o 
   2   1  10      576.93      554.35      5.33 o 
   3   1  10      268.00      304.91      4.41 o 
   4   1  10       23.99       29.05      2.37 o 
   5   1  10       16.64       14.27      2.64 o 
   0   2  10       14.13       15.32      1.22 o 
   1   2  10       19.82       15.85      0.93 o 
   2   2  10      457.90      470.22      4.88 o 
   3   2  10        0.03       -0.96      1.06 o 
   4   2  10       47.45       46.96      2.79 o 
   5   2  10        4.67        5.94      2.36 o 
   0   3  10      110.67      114.19      2.52 o 
   1   3  10      107.84      102.59      1.80 o 
   2   3  10      392.52      419.53      4.13 o 
   3   3  10       70.51       80.04      3.21 o 
   4   3  10       36.23       35.66      2.83 o 
   5   3  10        5.65        3.96      2.62 o 
   0   4  10      264.30      249.72      3.68 o 
   1   4  10      116.25      124.44      2.60 o 
   2   4  10       56.98       61.08      1.98 o 
   3   4  10       23.74       24.23      1.99 o 
   4   4  10       30.58       38.70      2.96 o 
   5   4  10        0.24        2.31      2.50 o 
   0   5  10       78.07       84.85      2.51 o 
   1   5  10       93.62       91.59      2.07 o 
   2   5  10       34.20       35.59      2.28 o 
   3   5  10       96.00       97.76      3.82 o 
   4   5  10       77.80       94.33      4.66 o 
   5   5  10        3.12        7.95      2.79 o 
   0   6  10       26.60       27.33      1.75 o 
   1   6  10      131.98      135.26      2.58 o 
   2   6  10       77.86       68.19      2.45 o 
   3   6  10      125.67      125.72      4.81 o 
   4   6  10       48.76       52.14      3.79 o 
   5   6  10        5.69        4.06      2.57 o 
   0   7  10        2.22        0.45      1.72 o 
   1   7  10      247.74      248.14      4.42 o 
   2   7  10      112.38      117.42      3.82 o 
   3   7  10        8.78       10.76      2.24 o 
   4   7  10       58.08       60.51      4.14 o 
   0   8  10        9.22        4.90      1.78 o 
   1   8  10      200.43      206.55      4.29 o 
   2   8  10       47.62       54.58      2.76 o 
   3   8  10       42.98       38.36      3.13 o 
   4   8  10       13.81       14.33      2.84 o 
   0   9  10       10.79        8.42      1.91 o 
   1   9  10       82.09       74.59      3.13 o 
   2   9  10        2.01        5.47      1.63 o 
   3   9  10       33.78       31.23      3.10 o 
   4   9  10        4.31        1.12      2.32 o 
   0  10  10      102.02       96.26      4.85 o 
   1  10  10       21.86       19.81      2.29 o 
   2  10  10        0.55        0.99      1.73 o 
   3  10  10       13.59       22.50      2.71 o 
   0  11  10       10.14        6.58      2.59 o 
   1  11  10       13.54       17.54      2.79 o 
   2  11  10       21.03       27.77      2.71 o 
   3  11  10       12.24       13.02      2.53 o 
   0  12  10        3.82        0.56      2.57 o 
   1  12  10       34.65       34.62      3.43 o 
   2  12  10        8.05        5.48      2.34 o 
   0  13  10       16.73       27.84      6.33 o 
   1  13  10        0.82        5.34      2.57 o 
   1   0  11        0.15        3.80      1.07 o 
   2   0  11       27.49       25.64      2.20 o 
   3   0  11      205.16      221.19      5.55 o 
   4   0  11        0.03        0.64      2.01 o 
   5   0  11       18.98       29.07      4.19 o 
   0   1  11      127.23      125.86      2.77 o 
   1   1  11      225.56      213.23      2.76 o 
   2   1  11      254.58      257.56      3.68 o 
   3   1  11      125.45      132.77      3.39 o 
   4   1  11       11.78       10.67      1.92 o 
   5   1  11       19.34       14.40      2.91 o 
   0   2  11      233.46      245.48      3.62 o 
   1   2  11      373.67      371.37      3.55 o 
   2   2  11       78.21       87.90      2.53 o 
   3   2  11       17.56       13.52      1.56 o 
   4   2  11       59.95       68.23      3.29 o 
   5   2  11       17.53       25.87      3.11 o 
   0   3  11      281.55      277.37      3.89 o 
   1   3  11      123.77      114.57      2.13 o 
   2   3  11       56.33       63.13      2.23 o 
   3   3  11       12.24        7.96      1.64 o 
   4   3  11       20.06       23.58      2.76 o 
   5   3  11        8.06        8.28      2.87 o 
   0   4  11      896.21      935.25      8.82 o 
   1   4  11      117.80      112.97      2.18 o 
   2   4  11       51.10       60.67      2.31 o 
   3   4  11        5.03        4.74      1.53 o 
   4   4  11       20.55       12.72      2.28 o 
   5   4  11        7.39        6.55      2.63 o 
   0   5  11      459.46      490.60      5.61 o 
   1   5  11       29.49       28.30      1.39 o 
   2   5  11      624.01      636.34      6.12 o 
   3   5  11       15.10       18.24      2.15 o 
   4   5  11       43.12       32.07      3.30 o 
   5   5  11        4.77        5.89      2.72 o 
   0   6  11      273.25      269.25      4.37 o 
   1   6  11      315.50      318.72      4.34 o 
   2   6  11      138.02      143.15      3.87 o 
   3   6  11       48.68       43.66      3.22 o 
   4   6  11       31.86       29.57      3.55 o 
   5   6  11       13.30        8.85      2.94 o 
   0   7  11       24.51       29.45      2.10 o 
   1   7  11       32.97       33.00      2.34 o 
   2   7  11       17.48       18.60      1.95 o 
   3   7  11       36.28       40.75      3.16 o 
   4   7  11       27.55       39.02      3.46 o 
   0   8  11       15.65       18.49      2.19 o 
   1   8  11       75.15       73.97      2.61 o 
   2   8  11       26.91       22.58      2.07 o 
   3   8  11       15.36       12.11      2.42 o 
   4   8  11       32.81       38.23      3.59 o 
   0   9  11       69.76       81.26      3.87 o 
   1   9  11        6.20        4.91      1.60 o 
   2   9  11       30.50       35.85      2.50 o 
   3   9  11       19.07       17.81      2.74 o 
   4   9  11        7.38        7.66      2.79 o 
   0  10  11       76.20       79.85      4.05 o 
   1  10  11       13.87       10.77      2.08 o 
   2  10  11       39.94       37.42      2.84 o 
   3  10  11        5.22        6.21      3.30 o 
   0  11  11        0.26        0.22      3.61 o 
   1  11  11        2.53        3.13      1.97 o 
   2  11  11        4.86        4.56      2.01 o 
   3  11  11        0.77       -1.73      2.25 o 
   0  12  11        0.00        0.54      4.26 o 
   1  12  11       26.45       18.62      3.34 o 
   2  12  11        1.08        0.89      2.31 o 
   0  13  11       31.64       30.93      6.58 o 
   1  13  11       30.40       32.36      3.65 o 
   0   0  12      268.14      228.61      5.07 o 
   1   0  12        5.31        2.71      1.30 o 
   2   0  12       58.08       71.13      3.39 o 
   3   0  12      493.05      453.69      7.92 o 
   4   0  12        7.25        5.01      2.30 o 
   5   0  12       18.19       17.01      3.87 o 
   0   1  12      947.38      957.92      8.02 o 
   1   1  12      130.52      145.36      2.44 o 
   2   1  12      227.84      246.78      3.92 o 
   3   1  12       67.42       55.62      2.46 o 
   4   1  12       14.67       10.87      2.05 o 
   5   1  12        3.34        3.81      2.45 o 
   0   2  12       29.65       44.57      1.95 o 
   1   2  12      150.85      144.47      2.35 o 
   2   2  12      448.45      437.89      5.20 o 
   3   2  12       17.03       18.82      1.72 o 
   4   2  12       19.77       23.84      2.34 o 
   5   2  12        9.05        9.69      2.57 o 
   0   3  12       45.60       61.21      2.32 o 
   1   3  12      271.64      239.50      3.12 o 
   2   3  12      243.68      218.51      3.56 o 
   3   3  12       39.92       44.36      2.53 o 
   4   3  12       10.77       10.51      2.22 o 
   5   3  12        2.64       -0.32      2.54 o 
   0   4  12      258.57      282.14      4.20 o 
   1   4  12       11.34       11.28      1.12 o 
   2   4  12      173.76      173.77      3.45 o 
   3   4  12       34.89       46.53      2.62 o 
   4   4  12        4.33        2.44      1.91 o 
   5   4  12        0.99        4.03      2.56 o 
   0   5  12      161.80      153.47      3.23 o 
   1   5  12      191.02      175.64      2.89 o 
   2   5  12       98.09       94.97      3.26 o 
   3   5  12      179.20      190.40      4.96 o 
   4   5  12        7.98        5.40      2.36 o 
   5   5  12        1.68        4.54      2.71 o 
   0   6  12      109.72      110.91      3.03 o 
   1   6  12      280.76      266.59      4.59 o 
   2   6  12       40.15       42.36      2.27 o 
   3   6  12       25.19       20.28      2.28 o 
   4   6  12       22.16       18.91      2.83 o 
   0   7  12        3.58        4.81      1.53 o 
   1   7  12      216.08      227.88      4.51 o 
   2   7  12      154.32      147.89      3.99 o 
   3   7  12       10.41        8.24      2.31 o 
   4   7  12       26.46       15.88      2.96 o 
   0   8  12        0.27       -0.47      1.92 o 
   1   8  12      241.10      254.77      4.83 o 
   2   8  12       16.48       14.74      1.91 o 
   3   8  12       29.34       38.05      3.25 o 
   4   8  12        4.88        6.64      2.74 o 
   0   9  12       18.39       17.34      3.25 o 
   1   9  12       27.16       27.20      2.55 o 
   2   9  12       13.22        5.93      1.81 o 
   3   9  12       19.69       18.09      2.74 o 
   4   9  12       10.67        9.13      2.76 o 
   0  10  12       72.86       67.24      6.46 o 
   1  10  12       33.97       35.31      2.83 o 
   2  10  12       11.60        7.72      2.09 o 
   3  10  12        1.04        1.13      2.30 o 
   0  11  12        8.14        9.22      4.75 o 
   1  11  12       37.07       39.44      3.11 o 
   2  11  12       31.83       30.49      2.78 o 
   0  12  12        0.00       -2.79      4.20 o 
   1  12  12       18.71       19.24      3.00 o 
   2  12  12       13.24        7.81      2.59 o 
   0  13  12       27.16       21.45      6.28 o 
   1   0  13       10.99       13.46      1.74 o 
   2   0  13        1.11       -1.54      1.40 o 
   3   0  13       65.75       72.47      5.58 o 
   4   0  13       35.39       39.34      3.51 o 
   5   0  13        0.72        4.71      3.28 o 
   0   1  13      296.38      299.69      4.27 o 
   1   1  13      108.58      100.95      2.40 o 
   2   1  13       48.92       49.44      2.99 o 
   3   1  13      123.93      134.65      3.53 o 
   4   1  13        6.01        4.16      1.81 o 
   5   1  13        7.89        7.73      2.68 o 
   0   2  13       29.11       32.87      1.86 o 
   1   2  13      746.17      767.62      6.21 o 
   2   2  13       87.24       85.73      2.70 o 
   3   2  13       97.73       91.54      3.50 o 
   4   2  13       10.43       13.08      2.14 o 
   5   2  13        3.78        5.05      2.46 o 
   0   3  13      141.05      141.29      3.85 o 
   1   3  13      104.80      110.87      2.58 o 
   2   3  13       38.84       44.89      2.08 o 
   3   3  13       11.49        8.61      1.65 o 
   4   3  13       45.87       47.16      3.41 o 
   5   3  13        7.88        6.97      2.82 o 
   0   4  13      143.23      164.53      3.73 o 
   1   4  13       79.10       76.42      2.57 o 
   2   4  13        6.44        7.01      1.41 o 
   3   4  13       48.88       55.62      2.89 o 
   4   4  13       22.00       15.70      2.50 o 
   5   4  13        5.20        2.47      2.59 o 
   0   5  13      364.71      380.76      5.72 o 
   1   5  13       36.09       39.81      1.73 o 
   2   5  13       79.64       70.76      2.94 o 
   3   5  13       26.95       28.94      2.58 o 
   4   5  13        5.73        4.66      2.65 o 
   0   6  13       36.15       33.36      2.31 o 
   1   6  13      223.88      227.24      3.72 o 
   2   6  13        1.72        0.96      1.36 o 
   3   6  13        4.34        3.70      1.86 o 
   4   6  13       38.45       38.28      3.83 o 
   0   7  13       35.23       33.96      3.12 o 
   1   7  13       57.35       57.61      2.38 o 
   2   7  13       38.32       39.78      2.66 o 
   3   7  13        0.31        0.66      2.05 o 
   4   7  13        0.09        2.38      2.39 o 
   0   8  13       24.38       29.16      3.66 o 
   1   8  13       15.64       13.46      1.76 o 
   2   8  13       19.68       17.48      2.39 o 
   3   8  13       11.06       10.08      2.49 o 
   4   8  13       11.63        8.49      2.84 o 
   0   9  13      226.25      245.73      7.78 o 
   1   9  13        9.38        7.35      1.91 o 
   2   9  13       51.49       56.65      3.28 o 
   3   9  13        2.32        0.37      2.27 o 
   0  10  13       32.48       28.36      4.09 o 
   1  10  13        2.93        0.89      1.84 o 
   2  10  13       13.55       11.98      2.43 o 
   3  10  13        2.72        2.00      2.53 o 
   0  11  13        9.36        7.46      4.79 o 
   1  11  13        1.07        0.92      2.34 o 
   2  11  13        7.61       10.52      2.62 o 
   0  12  13        0.16       -0.26      4.26 o 
   1  12  13       20.44       23.11      4.57 o 
   0   0  14      309.76      287.48      6.17 o 
   1   0  14       48.34       57.13      4.09 o 
   2   0  14        0.36        2.12      1.55 o 
   3   0  14       88.00       90.23      5.07 o 
   4   0  14       28.72       18.86      2.97 o 
   5   0  14       10.24        9.24      4.53 o 
   0   1  14       36.24       37.24      2.68 o 
   1   1  14       17.86       16.70      1.33 o 
   2   1  14       67.42       65.79      3.01 o 
   3   1  14        3.64        2.84      1.39 o 
   4   1  14       16.72       19.66      2.30 o 
   5   1  14        4.04        1.11      2.57 o 
   0   2  14       29.88       27.47      1.98 o 
   1   2  14       75.82       78.70      2.43 o 
   2   2  14       52.53       50.54      2.22 o 
   3   2  14       11.09        9.66      1.67 o 
   4   2  14       58.82       55.78      3.23 o 
   5   2  14       10.10       14.28      2.89 o 
   0   3  14      340.91      328.33      5.15 o 
   1   3  14      226.77      224.86      3.65 o 
   2   3  14       15.44        9.35      1.71 o 
   3   3  14        4.22        4.83      1.70 o 
   4   3  14        1.09        3.41      1.91 o 
   5   3  14        0.24       -0.25      2.66 o 
   0   4  14      196.59      187.39      4.09 o 
   1   4  14      564.62      573.63      5.43 o 
   2   4  14       44.31       53.84      2.67 o 
   3   4  14       35.80       32.03      2.46 o 
   4   4  14        5.23        3.39      2.12 o 
   0   5  14      210.40      221.29      7.30 o 
   1   5  14       18.29       20.40      1.60 o 
   2   5  14      149.40      164.27      4.04 o 
   3   5  14       43.69       50.54      3.19 o 
   4   5  14        0.15       -2.28      2.16 o 
   0   6  14       54.72       62.23      3.25 o 
   1   6  14      221.24      240.39      4.08 o 
   2   6  14       22.93       26.90      2.14 o 
   3   6  14       11.22        9.77      2.12 o 
   4   6  14        6.68        7.57      2.63 o 
   0   7  14      118.71      116.28      4.94 o 
   1   7  14        3.22        5.07      1.36 o 
   2   7  14        6.87        7.09      1.82 o 
   3   7  14        4.75        1.43      2.04 o 
   4   7  14        6.63        8.76      2.81 o 
   0   8  14       25.95       24.39      3.55 o 
   1   8  14       30.49       33.93      2.20 o 
   2   8  14        9.34       11.97      2.34 o 
   3   8  14        9.20        9.57      2.55 o 
   4   8  14       14.14       16.13      3.23 o 
   0   9  14        0.22        3.33      2.86 o 
   1   9  14        6.98        2.41      1.80 o 
   2   9  14        8.24        8.09      2.28 o 
   3   9  14       23.57       30.56      3.30 o 
   0  10  14       20.57       21.83      3.95 o 
   1  10  14       24.84       21.71      2.98 o 
   2  10  14        8.86        7.60      2.63 o 
   3  10  14       11.28        7.53      2.67 o 
   0  11  14       38.03       31.37      8.25 o 
   1  11  14        4.48        2.21      2.77 o 
   2  11  14       14.37       22.13      3.46 o 
   0  12  14        5.90        7.08      5.33 o 
   1  12  14       18.18       16.70      3.91 o 
   1   0  15       10.38        6.08      1.62 o 
   2   0  15       24.45       24.33      2.51 o 
   3   0  15       10.21       11.30      2.38 o 
   4   0  15       21.88       13.04      3.09 o 
   5   0  15        5.83        7.79      3.68 o 
   0   1  15       58.78       55.15      3.92 o 
   1   1  15       79.61       68.98      2.36 o 
   2   1  15      148.48      127.79      3.21 o 
   3   1  15       49.95       60.18      2.72 o 
   4   1  15       25.88       22.53      2.49 o 
   5   1  15        1.08        2.95      2.59 o 
   0   2  15        2.82        2.08      1.47 o 
   1   2  15      420.62      425.38      4.86 o 
   2   2  15       99.66       91.06      3.77 o 
   3   2  15        8.54        6.23      1.73 o 
   4   2  15        2.61        0.77      1.88 o 
   5   2  15        3.95        1.38      2.62 o 
   0   3  15      168.34      156.14      4.15 o 
   1   3  15       44.95       47.78      2.16 o 
   2   3  15       28.68       30.80      1.93 o 
   3   3  15       34.49       30.26      2.52 o 
   4   3  15       28.02       27.12      2.86 o 
   0   4  15        0.14        5.08      1.66 o 
   1   4  15        4.45        5.98      1.28 o 
   2   4  15       43.37       38.47      2.43 o 
   3   4  15        3.29        3.29      1.70 o 
   4   4  15       24.86       24.49      3.22 o 
   0   5  15      332.60      322.00      6.35 o 
   1   5  15      224.74      223.45      4.44 o 
   2   5  15       14.67       16.28      1.96 o 
   3   5  15       67.66       65.67      3.30 o 
   4   5  15        4.52        1.83      2.36 o 
   0   6  15       42.96       40.82      2.91 o 
   1   6  15       28.52       25.68      2.05 o 
   2   6  15       21.25       23.55      2.21 o 
   3   6  15       27.27       25.45      2.67 o 
   4   6  15        3.75        7.78      2.69 o 
   0   7  15        0.47        3.33      2.19 o 
   1   7  15       59.08       56.92      2.79 o 
   2   7  15       34.61       34.49      2.87 o 
   3   7  15        2.28        5.97      2.41 o 
   4   7  15        2.70        1.54      2.61 o 
   0   8  15        9.93        5.84      3.89 o 
   1   8  15       12.68       13.10      2.07 o 
   2   8  15       38.47       44.23      3.19 o 
   3   8  15        3.55        1.05      2.29 o 
   0   9  15      287.65      290.19      8.85 o 
   1   9  15        0.65       -0.41      1.94 o 
   2   9  15       27.16       31.05      3.02 o 
   3   9  15        6.04        6.76      2.73 o 
   0  10  15        0.12        1.60      2.97 o 
   1  10  15        4.66        3.12      4.38 o 
   2  10  15        6.61        8.50      2.58 o 
   0  11  15        1.55        6.56      5.09 o 
   1  11  15        6.90        3.94      3.37 o 
   0   0  16        4.85        4.45      2.23 o 
   1   0  16        3.77        1.82      1.58 o 
   2   0  16        0.24       -2.41      1.61 o 
   3   0  16        0.05       -0.31      1.94 o 
   4   0  16        0.01       -1.81      2.72 o 
   0   1  16      242.69      261.30      5.80 o 
   1   1  16       23.64       33.33      1.84 o 
   2   1  16       56.87       65.76      2.58 o 
   3   1  16       13.59       13.98      1.89 o 
   4   1  16        2.93        4.18      1.96 o 
   0   2  16       93.61      108.66      5.39 o 
   1   2  16       81.92       84.83      3.45 o 
   2   2  16       44.00       49.91      2.36 o 
   3   2  16        4.46        4.81      1.78 o 
   4   2  16       33.47       38.59      2.97 o 
   0   3  16      580.77      604.57     13.98 o 
   1   3  16       36.08       39.12      2.82 o 
   2   3  16      164.10      172.99      4.77 o 
   3   3  16        9.00        5.89      2.10 o 
   4   3  16        3.88        2.46      2.06 o 
   0   4  16        0.58        0.46      1.72 o 
   1   4  16      207.48      213.10      3.83 o 
   2   4  16        5.37        5.50      1.66 o 
   3   4  16        3.54        6.75      1.83 o 
   4   4  16        1.07        2.84      2.18 o 
   0   5  16      197.32      222.87      7.32 o 
   1   5  16        5.73        6.43      1.56 o 
   2   5  16        7.86        6.39      1.73 o 
   3   5  16       18.69       25.02      2.46 o 
   4   5  16        3.42       -0.98      2.49 o 
   0   6  16        5.72        7.76      2.03 o 
   1   6  16       19.84       22.27      2.18 o 
   2   6  16        8.55        7.56      1.84 o 
   3   6  16        4.37        4.26      2.03 o 
   4   6  16        1.49        4.55      2.57 o 
   0   7  16        0.05        0.29      2.14 o 
   1   7  16        2.67        1.40      1.68 o 
   2   7  16       20.35       19.60      2.35 o 
   3   7  16        0.27        0.31      2.26 o 
   0   8  16       30.24       24.17      3.79 o 
   1   8  16       45.19       55.64      3.45 o 
   2   8  16        2.54        1.05      1.92 o 
   3   8  16       16.56       11.42      2.78 o 
   0   9  16       21.01       22.24      4.07 o 
   1   9  16       12.66       12.24      2.65 o 
   2   9  16        3.24        3.13      2.73 o 
   3   9  16        9.63        7.09      2.89 o 
   0  10  16        0.39        7.26      3.53 o 
   1  10  16       32.17       31.62      4.35 o 
   2  10  16        0.37        0.40      2.80 o 
   0  11  16       20.11       16.93      5.54 o 
   1  11  16        6.46        5.47      3.52 o 
   1   0  17       20.71       22.32      2.34 o 
   2   0  17       77.05       77.02      4.13 o 
   3   0  17        5.88        7.78      2.48 o 
   4   0  17        0.01       -1.01      3.11 o 
   0   1  17       87.22       98.54      4.81 o 
   1   1  17       28.88       22.33      1.75 o 
   2   1  17       30.02       29.81      2.04 o 
   3   1  17       18.51       21.99      2.09 o 
   4   1  17        4.12        0.64      2.06 o 
   0   2  17       14.50       11.75      2.22 o 
   1   2  17      158.01      153.36      3.98 o 
   2   2  17       13.86       21.38      2.15 o 
   3   2  17        4.79        3.80      1.79 o 
   4   2  17        1.64       -1.49      1.96 o 
   0   3  17      129.47      115.11      4.61 o 
   1   3  17       23.69       24.51      1.94 o 
   2   3  17        7.15        5.99      1.70 o 
   3   3  17       19.04       11.19      3.07 o 
   4   3  17        8.66        8.44      2.26 o 
   0   4  17        0.00       -0.88      1.79 o 
   1   4  17       45.90       52.97      3.33 o 
   2   4  17       33.07       28.83      2.38 o 
   3   4  17        3.70        0.33      1.76 o 
   4   4  17        7.63        6.65      2.49 o 
   0   5  17      190.06      204.90      5.73 o 
   1   5  17       16.40       16.62      1.87 o 
   2   5  17      135.02      139.11      4.27 o 
   3   5  17       30.44       33.28      2.77 o 
   4   5  17        0.67        3.07      2.69 o 
   0   6  17       15.59       16.54      3.13 o 
   1   6  17       66.41       69.06      3.48 o 
   2   6  17        5.94        9.21      1.89 o 
   3   6  17        7.80        8.27      2.32 o 
   0   7  17        4.36        0.49      2.54 o 
   1   7  17        9.34        8.46      2.13 o 
   2   7  17       22.10       14.34      3.07 o 
   3   7  17        0.47        0.22      2.23 o 
   0   8  17       26.42       22.55      4.62 o 
   1   8  17        4.23        5.42      2.39 o 
   2   8  17        9.38        7.76      2.36 o 
   3   8  17        4.57        5.34      2.57 o 
   0   9  17       17.93       21.51      4.11 o 
   1   9  17        0.04        2.03      3.00 o 
   2   9  17       36.11       42.02      4.26 o 
   0  10  17        6.97        3.85      3.71 o 
   1  10  17        8.45        4.28      3.88 o 
   0   0  18        2.18        0.97      2.88 o 
   1   0  18       51.18       54.02      3.64 o 
   2   0  18       13.98       20.40      2.81 o 
   3   0  18       81.58       79.78      4.69 o 
   4   0  18        0.09        0.99      3.09 o 
   0   1  18      206.83      209.71      8.51 o 
   1   1  18        4.45        6.20      1.53 o 
   2   1  18       13.36       17.50      1.86 o 
   3   1  18       15.20       12.50      1.95 o 
   4   1  18        5.19        5.41      2.13 o 
   0   2  18       55.35       44.51      3.60 o 
   1   2  18       89.36       92.83      4.11 o 
   2   2  18       60.59       62.92      2.77 o 
   3   2  18        0.31       -0.13      1.69 o 
   4   2  18       12.70       14.67      2.49 o 
   0   3  18       68.51       67.60      4.29 o 
   1   3  18       92.00       93.29      3.37 o 
   2   3  18       29.35       28.07      2.51 o 
   3   3  18        1.02       -1.60      1.80 o 
   4   3  18        2.51        5.17      2.39 o 
   0   4  18       53.48       45.32      3.53 o 
   1   4  18       15.27       14.34      1.96 o 
   2   4  18       16.89       11.94      2.11 o 
   3   4  18       14.47        6.71      2.05 o 
   4   4  18        0.15       -2.28      2.17 o 
   0   5  18       77.30       76.28      6.71 o 
   1   5  18       46.15       40.08      2.67 o 
   2   5  18        2.48        4.28      1.89 o 
   3   5  18       19.68       23.49      2.58 o 
   0   6  18        4.30        2.20      2.63 o 
   1   6  18       18.84       14.18      2.23 o 
   2   6  18        7.59        8.76      2.13 o 
   3   6  18        4.44        4.89      2.20 o 
   0   7  18       14.91       11.76      3.21 o 
   1   7  18       11.27        9.67      3.01 o 
   2   7  18       18.92       15.73      2.45 o 
   3   7  18        4.63        5.35      2.58 o 
   0   8  18        1.67       -2.87      3.72 o 
   1   8  18       40.41       40.14      3.49 o 
   2   8  18        7.78        9.61      2.51 o 
   0   9  18       10.40       10.17      4.31 o 
   1   9  18       30.35       34.09      4.33 o 
   2   9  18        2.92        3.17      3.34 o 
   0  10  18        8.87       11.43      4.67 o 
   1  10  18       15.77       15.87      4.63 o 
   1   0  19       72.97       74.25      4.33 o 
   2   0  19        6.07        5.89      2.26 o 
   3   0  19        4.25        1.62      2.36 o 
   4   0  19        5.56        5.29      3.40 o 
   0   1  19        0.42        1.36      2.14 o 
   1   1  19       31.53       31.71      2.24 o 
   2   1  19       22.65       24.21      2.14 o 
   3   1  19        9.34        9.29      2.06 o 
   4   1  19        0.68        1.07      2.18 o 
   0   2  19       22.45       22.38      3.10 o 
   1   2  19      204.24      228.82      5.22 o 
   2   2  19        6.66        7.45      1.75 o 
   3   2  19       13.00       10.42      2.18 o 
   4   2  19        1.49        2.68      2.18 o 
   0   3  19       12.44        8.03      2.58 o 
   1   3  19       17.51       12.13      1.93 o 
   2   3  19       11.22       10.34      2.05 o 
   3   3  19        0.35       -2.87      1.98 o 
   0   4  19       24.44       16.15      2.91 o 
   1   4  19        2.51        3.37      1.64 o 
   2   4  19        2.71        3.22      1.86 o 
   3   4  19       14.82       16.77      2.58 o 
   0   5  19       99.88      109.42      5.64 o 
   1   5  19        9.42        8.03      2.02 o 
   2   5  19       11.57        8.69      2.19 o 
   3   5  19        2.19        4.31      2.19 o 
   0   6  19        0.55        4.19      3.07 o 
   1   6  19       30.05       27.77      2.86 o 
   2   6  19       26.16       27.41      2.76 o 
   3   6  19        4.54        8.67      2.40 o 
   0   7  19       11.64        5.23      4.74 o 
   1   7  19        0.17        6.00      2.73 o 
   2   7  19        8.88        7.28      2.34 o 
   0   8  19        4.40        2.39      3.92 o 
   1   8  19        3.94        3.47      2.45 o 
   2   8  19        4.22        1.36      2.58 o 
   0   9  19       23.66       31.85      5.81 o 
   1   9  19        4.83        3.69      3.41 o 
   0   0  20       13.38        6.85      4.58 o 
   1   0  20       38.24       48.26      4.14 o 
   2   0  20        6.95        6.49      2.62 o 
   3   0  20       25.73       26.93      3.52 o 
   0   1  20       26.88       30.40      3.51 o 
   1   1  20        8.53        8.52      1.82 o 
   2   1  20       57.48       64.72      3.26 o 
   3   1  20        0.98        1.69      1.94 o 
   0   2  20       11.74        9.98      2.62 o 
   1   2  20        1.06        4.98      1.75 o 
   2   2  20       33.84       35.12      2.52 o 
   3   2  20        5.78        1.70      1.99 o 
   0   3  20        0.02        1.66      2.43 o 
   1   3  20       11.11       11.78      1.94 o 
   2   3  20        4.82        2.94      1.93 o 
   3   3  20        0.74       -0.86      2.10 o 
   0   4  20       12.83       11.33      2.88 o 
   1   4  20       21.33       16.40      2.22 o 
   2   4  20        0.66       -0.31      1.89 o 
   3   4  20       10.24       12.36      2.47 o 
   0   5  20       16.21       20.04      3.19 o 
   1   5  20        3.23        2.17      1.93 o 
   2   5  20       17.46       11.61      2.85 o 
   3   5  20       12.91       17.83      2.73 o 
   0   6  20        1.10       -3.33      3.02 o 
   1   6  20       31.39       34.46      3.19 o 
   2   6  20        5.40        7.01      2.34 o 
   0   7  20       30.52       18.54      7.27 o 
   1   7  20        2.38        3.25      2.63 o 
   2   7  20       11.67       19.44      2.92 o 
   0   8  20        2.56        3.81      4.54 o 
   1   8  20       27.89       33.16      3.86 o 
   0   9  20        8.38       17.34      5.95 o 
   1   0  21        0.33        2.20      2.38 o 
   2   0  21       17.88       14.03      5.49 o 
   3   0  21        0.10        1.41      2.60 o 
   0   1  21        4.07        2.44      2.97 o 
   1   1  21       50.61       47.14      3.52 o 
   2   1  21       43.58       46.05      2.96 o 
   3   1  21       25.85       26.01      2.65 o 
   0   2  21       13.55        7.02      2.76 o 
   1   2  21       32.63       35.25      3.46 o 
   2   2  21        8.67        6.94      2.00 o 
   3   2  21        5.34        3.49      2.45 o 
   0   3  21       39.25       39.18      4.04 o 
   1   3  21        2.18        2.51      1.84 o 
   2   3  21        0.77       -0.21      1.99 o 
   3   3  21        1.48        0.77      2.13 o 
   0   4  21        9.90       16.59      3.18 o 
   1   4  21        0.28       -0.77      1.86 o 
   2   4  21        4.08        6.28      2.43 o 
   3   4  21        1.78       -0.37      2.15 o 
   0   5  21       52.89       47.69      4.43 o 
   1   5  21        9.66        5.88      2.33 o 
   2   5  21       11.58       11.28      2.62 o 
   0   6  21        2.46        4.01      3.36 o 
   1   6  21        8.25       11.18      2.59 o 
   2   6  21       12.15        4.50      2.60 o 
   0   7  21        4.21        4.99      4.55 o 
   1   7  21        8.35        6.70      2.89 o 
   0   8  21        1.32        8.01      5.28 o 
   0   0  22        4.80        3.19      3.56 o 
   1   0  22        0.15        0.82      2.39 o 
   2   0  22       32.56       33.89      3.96 o 
   3   0  22        7.12        0.74      3.08 o 
   0   1  22       49.68       60.49      6.37 o 
   1   1  22        1.12        1.64      1.79 o 
   2   1  22       11.55       12.94      2.63 o 
   3   1  22        5.63        5.46      2.49 o 
   0   2  22        0.39       -1.81      2.38 o 
   1   2  22        5.60        4.71      1.90 o 
   2   2  22       13.75       12.79      2.84 o 
   3   2  22        0.92        4.63      2.56 o 
   0   3  22       11.37       29.64      4.22 o 
   1   3  22        0.54        1.96      1.82 o 
   2   3  22       15.02       16.06      2.84 o 
   0   4  22       14.69       12.63      3.19 o 
   1   4  22       11.70       12.21      2.49 o 
   2   4  22        3.68        2.12      3.47 o 
   0   5  22        5.98        5.09      3.59 o 
   1   5  22        4.84        4.45      2.44 o 
   2   5  22        2.87       -0.57      2.43 o 
   0   6  22        6.70        8.75      3.85 o 
   1   6  22        6.52        3.13      2.48 o 
   0   7  22       10.08        6.01      5.26 o 
   1   0  23        3.08        0.88      2.66 o 
   2   0  23        3.44        3.69      3.24 o 
   0   1  23        9.75        5.53      2.76 o 
   1   1  23        5.30        4.49      2.02 o 
   2   1  23       16.41       12.89      2.60 o 
   0   2  23        0.86       -3.13      2.44 o 
   1   2  23       15.12       17.77      2.49 o 
   2   2  23        2.05       -2.06      2.66 o 
   0   3  23        0.22        4.94      3.04 o 
   1   3  23        4.26        3.76      2.08 o 
   2   3  23        1.99       -2.22      2.44 o 
   0   4  23        1.20       -1.13      2.57 o 
   1   4  23        3.23        6.05      2.46 o 
   2   4  23        3.69        2.25      2.51 o 
   0   5  23        7.32       12.38      4.16 o 
   1   5  23        8.17        8.23      2.90 o 
   0   6  23        0.75        3.73      3.70 o 
   0   0  24        1.97        6.14      4.04 o 
   1   0  24        4.22        3.31      2.85 o 
   2   0  24        3.85        1.08      3.13 o 
   0   1  24       18.88       22.91      3.74 o 
   1   1  24        2.20        5.45      2.11 o 
   0   2  24        1.51        8.36      3.15 o 
   1   2  24        5.20        9.05      2.49 o 
   0   3  24        2.46        0.68      2.76 o 
   1   3  24        5.71        7.67      2.49 o 
   0   4  24        3.35        4.36      3.09 o 
   1   4  24        5.28        6.74      2.63 o 
   1   0  25        0.41        0.75      2.98 o 
   0   1  25        1.80        1.52      3.01 o 
   0   2  25        0.07        1.99      3.01 o 
                                                 
